# Supplementary material for: Multiple approaches to meso- and macroplastics and the food habitat of the green turtle, Chelonia mydas, in the Ogasawara Islands, Japan
Source: PeerJ. 2026 Jan 2;14:e20425. doi: 10.7717/peerj.20425 (PMC12767492; doi:10.7717/peerj.20425)
Supplement: Supplemental Information 1 [file peerj-14-20425-s001.xlsx]

## Sheet: Supplementary table 1
Supplementary table 1. Properties of plastics in gut contents of of adult green turtles, Chelonia mydas, in Hahajima I., Ogasawara Islands, Japan.
No.	Turtle number	Long side (mm)	Short side (mm)	Size category* (mm2)	Weight (g)	Shape	Colour	Material		Notes
1	2	350	65	22750	7.08	Film	Blue			Bag with Chinese characters
2	2	18	14	252	1.61	Film	Yellow
3	2	200	145	29000	2.8	Film	Black	PETROLITE c-4040**	Polyethylene
4	2	750	45	33750	4.93	Film	Black	A-C POLYETHYLENE 316**	Polyethylene
5	2	110	93	10230	1.71	Film	Black
6	2	102	64	6528	0.1	Film	Translucent
7	2	12	3	36	0.02	Film	Translucent
8	2	58	14	812	0.93	Lines	Green
9	2	17.9	10.95	196.005	1.13	Fragments	White
10	2	29.65	12.25	363.212	2.18	Fragments	Blue			Bottle cap
11	2	31	12.8	396.8	2.67	Fragments	Red			Bottle cap
12	2	19.15	10.5	201.075	0.09	Fragments	White
13	4	635	233	119287	5.41	Film	Black	PETROLITE c-4040**	Polyethylene
14	4	65.3	8.55	558.315	0.09	Film	Black
15	4	42.25	19.9	840.775	0.07	Film	Yellow	PETROLITE c-4040**	Polyethylene
16	4	35.15	10.75	377.863	0.04	Film	Clear	ELTEC P HP-603**	Polypropylene
17	4	99.5	63.8	6348.1	0.3	Film	Blue			Hangul script (alcohol)
18	4	624	73.25	45708	1.82	Film	Clear	PETROLITE c-4040**	Polyethylene
19	4	310	205	43170.1	3.98	Film	Black	PETROLITE c-4040**	Polyethylene
20	4	23.15	9.4	217.61	1.23	Fragments	Black (Black & white)			Bottle cap
21	4	79.8	57.25	4568.55	0.65	Film	Clear	ELTEC P HP-603**	Polypropylene
22	4	525	172.45	34287.4	3.18	Film	Translucent			Bubble wrap
23	4	483	88.15	42576.5	0.78	Film	Translucent	PETROLITE c-4040**	Polyethylene	Japanese characters
24	4	109.2	2.8	305.76	0.28	Lines	Black (Grey)
25	4	540.9	7.25	3921.52	10.44	Lines	Green
26	4	138.05	9	1242.45	0.34	Lines	White
27	4	55.9	14.65	818.935	2.81	Fragments	Purple	VESTOLEN P2300**	Polyethylene	Toy whistle
28	4	32.3	12.5	403.75	1.68	Fragments	Blue			Bottle cap with "Zhong Xin"
29	4	64.5	15.6	1006.2	0.05	Film	Blue	PETROLITE c-4040**	Polyethylene
30	4	35.95	15	539.25	0.03	Film	Yellow	PETROLITE c-4040**	Polyethylene
31	4	110.8	1.12	124.096	1.1	Fragments	Yellow	PETROLITE c-4040**	Polyethylene
32	4	178.8	2.02	361.176	1.98	Fragments	Blue	PETROLITE c-4040**	Polyethylene
33	4	522	3.9	2035.8	4.01	Lines	White
34	4	14.05	5.45	76.5725	0.0078	Fragments	Blue
35	4	39.65	30.4	1205.36	3.16	Fragments	White	PETROLITE c-4040**	Polyethylene
36	4	34.85	8.3	289.255	1.47	Fragments	Black	VESTOLEN P2300**	Polyethylene	Concavity
37	4	178.7	14.05	2510.74	0.2	Lines	Yellow
38	4	228	137.7	31395.6	1.72	Film	Clear	PETROLITE c-4040**	Polyethylene
39	5	67	34	2278	0.6	Fragments	White
40	5	32	10	320	0.8	Fragments	White	PICCOLASTIC D 150**	Polystyrene
41	5	14	12	168	0.2	Fragments	White	PETROLITE c-4040**	Polyethylene
42	5	87	54	4698	0.6	Film	White	HOSTALEN GS**	Polyethylene
43	5	276	92.9	25640.4	1.5	Film	Translucent
44	5	20.2	14	282.8	0.15	Fragments	Black
45	5	19	17.3	328.7	0.7	Fragments	Black	PETROLITE c-4040**	Polyethylene	Tube-shaped
46	5	490	0.3	147	0.05	Lines	Translucent
47	5	28.6	22.6	646.36	0.1	Fragments	Black
48	6	208.9	71.6	14957.2	1	Film	Translucent
49	9	42.2	26.9	1135.18	0.1	Film	Translucent	ELTEC P HP-603**	Polypropylene
50	9	51.9	42.4	2200.56	0.05	Film	Black	PETROLITE c-4040**	Polyethylene
51	9	41.1	35.7	1467.27	0.1	Film	Clear
52	9	86.4	71.3	6160.32	0.1	Film	Translucent	VESTOLEN P2300**	Polyethylene
53	9	220.4	54.8	12077.9	0.3	Film	White	PETROLITE c-4040**	Polyethylene
54	9	5.9	0.1	0.59	0.0022	Lines	Blue
55	9	9.4	5.4	50.76	0.05	Fragments	White	HOSTALEN PPN VP 8018**	Polyethylene
56	9	6	3.3	19.8	0.15	Fragments	White
57	9	46.6	9.44	439.904	0.4	Fragments	Blue	PETROLITE c-4040**	Polyethylene
58	9	57.4	50.5	2898.7	0.2	Fragments	Black	PETROLITE c-4040**	Polyethylene
59	9	294.4	102.4	30146.6	1.9	Fragments	White	PETROLITE c-4040**	Polyethylene
60	9	45.55	29.2	1330.06	1.1	Fragments	White	ELTEC P HP-603**	Polypropylene	Contact lens blister pack
61	9	22.4	0.3	6.72	0.0012	Lines	Red
62	10	36.4	31.5	1146.6	1.2	Fragments	White
63	10	22.7	11.7	265.59	0.2	Fragments	Red
64	10	37.9	32.4	1227.96	0.4	Fragments	White	HOSTALEN PPN VP 8018**	Polyethylene
65	10	90.7	48.2	4371.74	3.3	Fragments	Blue	HOSTALEN GS**	Polyethylene	Spongiform
66	10	18.5	16	296	0.05	Fragments	White	STEREON 881A**	Polystyrene
67	10	9.2	7.65	70.38	0.0017	Film	Translucent	PETROLITE c-4040**	Polyethylene
68	10	229.5	114.7	26323.7	1.7	Film	Translucent
69	10	7.6	5.7	43.32	0.05	Fragments	Black (Grey)	ELTEC P HP-603**	Polypropylene
70	10	8.9	5.5	48.95	0.1	Fragments	Yellow
71	10	111.1	65.9	7321.49	0.35	Film	Translucent	ELTEC P HP-603**	Polypropylene	"MILK"
72	10	11.9	4.6	54.74	0.1	Fragments	Yellow	PETROLITE c-4040**	Polyethylene
73	10	78.2	51.6	4035.12	1.6	Lines	Blue	HOSTALEN GS**	Polyethylene
74	10	19.7	16.1	317.17	0.0112	Film	Translucent	HOSTALEN GS**	Polyethylene
75	10	11.1	6.7	74.37	0.05	Fragments	Green	ELTEC P HP-603**	Polypropylene
76	10	253.8	54	13705.2	0.8	Film	Clear
77	10	21.2	10.4	220.48	0.4	Fragments	Yellow	HOSTALEN PPN VP 8018**	Polyethylene	"cour" "urrier" "est arrive"
78	10	128.5	47.4	6090.9	0.2	Fragments	White	A-C POLYETHYLENE 316**	Polyethylene	Cushioning material
79	10	58.6	56	3281.6	0.35	Film	Black	A-C POLYETHYLENE 316**	Polyethylene
80	10	49.1	25.2	1237.32	1.93	Fragments	Blue	PETROLITE c-4040**	Polyethylene
81	10	100.1	71.5	11661.7	4.4	Film	White (White & clear)
82	10	6.4	2.5	16	0.06	Fragments	Red
83	10	153.5	98.4	20368	1.9	Film	Translucent
84	10	144.8	103.5	11479.8	4.1	Film	Translucent (Translucent & blue)
85	10	129.2	109.2	9762.5	6.6	Lines	Black
86	10	139	120.9	18327.4	9.8	Lines	White
87	10	190	145	55907.5	5.3	Film	Black (Black & white)
88	10	210	132	35042.5	6.5	Film	Translucent
89	10	98.7	48.3	8270.1	6	Fragments	White
90	10	205	150	52536.5	5.7	Film	Translucent
91	10	265	155	45664.9	4.7	Film	Translucent
92	10	169	127.5	19365	2.7	Fragments	Blue (Blue & white)			Medical face mask
* Size category = Long side x Short side
** HQI>70
