# Supplementary material for: Multiple approaches to meso- and macroplastics and the food habitat of the green turtle, Chelonia mydas, in the Ogasawara Islands, Japan
Source: PeerJ. 2026 Jan 2;14:e20425. doi: 10.7717/peerj.20425 (PMC12767492; doi:10.7717/peerj.20425)
Supplement: Supplemental Information 2 [file peerj-14-20425-s002.xlsx]

## Sheet: Supplementary Table 2
Supplementary table 2. The number of reads for eukaryotes excluding sea turtles and intestinal parasites in gut contents of adult green turtles, Chelonia mydas,
in Hahajima I., Ogasawara Islands, Japan.
No.	Taxon	Turtle Number
		1a	2a	3b	4b	5c	6c	7	8	9	10-1	10-2
1	Alveolata	9	30129	1439	18625	1417	728	65	63	11	22937	1709
2	Rhizaria	0	4	0	0	0	0	0	0	0	49	0
3	Fungi	0	0	0	0	0	0	0	207	0	0	0
4	Stramenopiles; Bacillariophyta	0	0	0	6	3	0	0	13	15	602	49
5	Stramenopiles; Phaeophyceae	454	453	1043	3915	301	2205	3615	8924	967	421	202
6	Stramenopiles; Xanthophyceae	0	0	0	0	0	0	0	0	0	130	0
7	Stramenopiles; Uncultured	0	0	0	0	0	0	0	4	0	0	0
8	Haptophyta	0	45	0	41	18	0	0	37	14	396	62
9	Rhodophyta	0	0	0	0	0	31	21	79	13	120	48
10	Chlorophyta	0	0	0	20	0	8	17	173	0	15	0
11	Annelida; Polychaeta	0	0	0	16	0	4	2	9	0	0	0
12	Bryozoa	0	0	2	0	0	19	0	0	0	0	0
13	Entoprocta	0	0	0	0	0	0	9	5	0	0	0
14	Nemertea	0	0	0	0	0	0	0	0	0	0	5
15	Mollusca; Gastropoda	8	0	0	0	0	0	0	0	0	0	0
16	Platyhelminthes	652	891	3409	1253	671	18245	1232	9814	11708	9517	39581
17	Cnidaria; Scyphozoa	9	20	29	869	624	1979	0	80	10	963	228
18	Cnidaria; Anthozoa	0	0	4	0	0	0	0	5	0	0	0
19	Cnidaria; Hydrozoa	67	9	84	103	46	105	126	81	21	312	91
20	Echinodermata	0	0	0	0	0	0	0	5	0	0	0
21	Porifera	2	8	0	0	0	12	0	4	0	0	0
22	Copepoda	0	0	0	9	0	8	0	0	0	10	0
23	Decapoda	0	0	4	7	0	5	0	0	0	0	0
24	Cirripedia	10	21	0	541	0	0	0	0	37	59	0
25	Branchiopoda	0	0	0	7	0	0	0	0	0	0	0
26	Ctenophora	38	21	75	682	24	48	72	211	253	181	34
27	Tunicata; Ascidiacea	29	0	45	0	0	109	30	51	29	8	4
28	Tunicata; Thaliacea	20	227	0	181	17	77	37	246	28	8	0
29	Tunicata; Appendicularia	0	0	0	0	0	6	0	0	0	0	0
30	Osteichthyes	0	0	0	0	8	0	0	0	5	7	0
31	uncultured Eukaryote	564	2786	863	329	330	638	58	313	1922	769	177
	Total	1862	34614	6997	26604	3459	24227	5284	20324	15033	36504	42190
	a-cThe same letter indicates a pair for mating.
